# Supplementary material for: Integrating Mental Health Management into Empowerment Group Sessions for Out-of-School Adolescents in Kenyan Informal Settlements: A Process Paper
Source: Int J Environ Res Public Health. 2024 Feb 14;21(2):223. doi: 10.3390/ijerph21020223 (PMC10888709; doi:10.3390/ijerph21020223)
Supplement: Supplementary file 1 [file ijerph-21-00223-s001.zip]

Archive with 1 entries (1 files):
- ijerph-2535605-supplementary.pdf
